# Supplementary material for: The impact of medical staff’s character strengths on job performance in Hangzhou hospitals
Source: Front Psychol. 2023 Nov 23;14:1291851. doi: 10.3389/fpsyg.2023.1291851 (PMC10701392; doi:10.3389/fpsyg.2023.1291851)
Supplement: Supplementary file 1 [file Data_Sheet_1.ZIP]

Archive with 58 entries (57 files):
- statistical analysis process/AMOS analysis model outputresults/
- statistical analysis process/AMOS analysis model outputresults/2EA9AC7EDB.AmosP
- statistical analysis process/AMOS analysis model outputresults/386FF06504.AmosP
- statistical analysis process/AMOS analysis model outputresults/7BA0272C11.AmosP
- statistical analysis process/AMOS analysis model outputresults/9631A150A3.AmosP
- statistical analysis process/AMOS analysis model outputresults/D603829F10.AmosP
- statistical analysis process/AMOS analysis model outputresults/e11║═e12.AmosOutput
- statistical analysis process/AMOS analysis model outputresults/e11║═e12.amp
- statistical analysis process/AMOS analysis model outputresults/e11║═e12.amw
- statistical analysis process/AMOS analysis model outputresults/e17║═e18.AmosOutput
- statistical analysis process/AMOS analysis model outputresults/e17║═e18.amp
- statistical analysis process/AMOS analysis model outputresults/e17║═e18.amw
- statistical analysis process/AMOS analysis model outputresults/e1║═e2.AmosOutput
- statistical analysis process/AMOS analysis model outputresults/e1║═e2.amp
- statistical analysis process/AMOS analysis model outputresults/e1║═e2.amw
- statistical analysis process/AMOS analysis model outputresults/e1║═e3.AmosOutput
- statistical analysis process/AMOS analysis model outputresults/e1║═e3.amp
- statistical analysis process/AMOS analysis model outputresults/e1║═e3.amw
- statistical analysis process/AMOS analysis model outputresults/e1║═e4.AmosOutput
- statistical analysis process/AMOS analysis model outputresults/e1║═e4.amp
- statistical analysis process/AMOS analysis model outputresults/e1║═e4.amw
- statistical analysis process/AMOS analysis model outputresults/e20║═e21.AmosOutput
- statistical analysis process/AMOS analysis model outputresults/e20║═e21.amp
- statistical analysis process/AMOS analysis model outputresults/e20║═e21.amw
- statistical analysis process/AMOS analysis model outputresults/e2║═e3.AmosOutput
- statistical analysis process/AMOS analysis model outputresults/e2║═e3.amp
- statistical analysis process/AMOS analysis model outputresults/e2║═e3.amw
- statistical analysis process/AMOS analysis model outputresults/e2║═e8.AmosOutput
- statistical analysis process/AMOS analysis model outputresults/e2║═e8.amp
- statistical analysis process/AMOS analysis model outputresults/e2║═e8.amw
- statistical analysis process/AMOS analysis model outputresults/e3║═e12.AmosOutput
- statistical analysis process/AMOS analysis model outputresults/e3║═e12.amp
- statistical analysis process/AMOS analysis model outputresults/e3║═e12.amw
- statistical analysis process/AMOS analysis model outputresults/e3║═e4.AmosOutput
- statistical analysis process/AMOS analysis model outputresults/e3║═e4.amp
- statistical analysis process/AMOS analysis model outputresults/e3║═e4.amw
- statistical analysis process/AMOS analysis model outputresults/e6║═e10.AmosOutput
- statistical analysis process/AMOS analysis model outputresults/e6║═e10.amp
- statistical analysis process/AMOS analysis model outputresults/e6║═e10.amw
- statistical analysis process/AMOS analysis model outputresults/│⌡╩╝─ú╨═.AmosOutput
- statistical analysis process/AMOS analysis model outputresults/│⌡╩╝─ú╨═.amp
- statistical analysis process/AMOS analysis model outputresults/│⌡╩╝─ú╨═.amw
- statistical analysis process/AMOS analysis model outputresults/│⌡╩╝─ú╨═2.AmosOutput
- statistical analysis process/AMOS analysis model outputresults/│⌡╩╝─ú╨═2.amp
- statistical analysis process/AMOS analysis model outputresults/│⌡╩╝─ú╨═2.amw
- statistical analysis process/AMOS analysis model outputresults/╣ñ╫≈╝¿╨o╬σ╕÷╬1⁄4╢╚╙ó╬─├√│╞▓ó╟╥╙╨╠Γ─┐╩Σ│÷1.spv
- statistical analysis process/AMOS analysis model outputresults/╠μ╗╗╣2╚▒╩o╓╡íó╣ñ╫≈╝¿╨o╬σ╕÷╬1⁄4╢╚╙ó╬─╩Σ│÷1.spv
- statistical analysis process/AMOS analysis model outputresults/╠μ╗╗╣2╚▒╩o╓╡╡─╩2╛▌2023.8.9.sav
- statistical analysis process/AMOS analysis model outputresults/╨▐╒2║≤─ú╨═╡≈╣2╕±╩╜╣ñ╫≈╝¿╨o╬σ╕÷╬1⁄4╢╚╕─│╔╙ó╬─.AmosOutput
- statistical analysis process/AMOS analysis model outputresults/╨▐╒2║≤─ú╨═╡≈╣2╕±╩╜╣ñ╫≈╝¿╨o╬σ╕÷╬1⁄4╢╚╕─│╔╙ó╬─.amp
- statistical analysis process/AMOS analysis model outputresults/╨▐╒2║≤─ú╨═╡≈╣2╕±╩╜╣ñ╫≈╝¿╨o╬σ╕÷╬1⁄4╢╚╕─│╔╙ó╬─.amw
- statistical analysis process/AMOS analysis model outputresults/╨▐╒2║≤─ú╨═╡≈╣2╕±╩╜╣ñ╫≈╝¿╨o╬σ╕÷╬1⁄4╢╚╕─│╔╙ó╬─.bk1
- statistical analysis process/AMOS analysis model outputresults/╨▐╒2║≤─ú╨═╡≈╣2╕±╩╜╣ñ╫≈╝¿╨o╬σ╕÷╬1⁄4╢╚╕─│╔╙ó╬─.bk2
- statistical analysis process/Analysis results of reliability, validity, correlation, etc.spv
- statistical analysis process/Descriptive statistical analysis process for healthcare professionals.spv
- statistical analysis process/Dummy variable coding.docx
- statistical analysis process/Regression analysis output results.spv
- statistical analysis process/Statistical analysis output results of performance differences among healthcare professionals based on different demographic characteristics.spv
